# Supplementary material for: Aromatherapeutic and Antibacterial Properties of Cotton Materials Treated with Emulsions Containing Peppermint Essential Oil (Menthae piperitae aetheroleum)
Source: Polymers (Basel). 2023 May 17;15(10):2348. doi: 10.3390/polym15102348 (PMC10221490; doi:10.3390/polym15102348)
Supplement: Supplementary file 1 [file polymers-15-02348-s001.zip]

Archive with 1 entries (1 files):
- polymers-2355712-supplementary.pdf
